# Supplementary material for: A mechanistic explanation of the transition to simple multicellularity in fungi
Source: Nat Commun. 2020 May 22;11:2594. doi: 10.1038/s41467-020-16072-4 (PMC7244713; doi:10.1038/s41467-020-16072-4)
Supplement: Supplementary file 5 — Supplementary Software 1 [file 41467_2020_16072_MOESM5_ESM.zip]

Archive with 19 entries (19 files):
- applycolourmap.m
- colorcet.m
- find_best_autolytic.m
- find_best_cell.m
- find_best_fungi.m
- find_best_immobile.m
- find_best_motile.m
- find_mu_given_U_fungi.m
- find_mu_given_x_autolytic.m
- find_mu_given_x_immobile.m
- find_mu_given_x_motile.m
- Fungal_T2M_Manual.pdf
- Fungal_T2M_v1.exe
- Fungal_T2M_v1.mlappinstall
- generate_CYM_merge.m
- heatmap_comparison.m
- heatmap_growth_inhibition.m
- vary_CNP_and_tau.m
- vary_kappa.m
