# Supplementary material for: A mechanistic explanation of the transition to simple multicellularity in fungi
Source: Nat Commun. 2020 May 22;11:2594. doi: 10.1038/s41467-020-16072-4 (PMC7244713; doi:10.1038/s41467-020-16072-4)
Supplement: Supplementary file 5 — Supplementary Software 1 [file 41467_2020_16072_MOESM5_ESM.zip › find_best_motile.m]

function [mu, x] = find_best_motile...
    (Ct, Ni, Pi, Ce, Ne, Pe, kappa, tau, delta, L, alpha, sres, xres)

% % sres is the number of iterative refinements of a solution
% that we run through for each value of x, and xres is the 
% number of different values for x that we try

% phi is the correction term
phi = (Ct + Ni)/(Ct + Ni + Pi);

% CC is the mass of carbon needed per unit volume of cell, given that
% maximal bias in the uptake of N instead of C
CC = max([Ct, Ni*Ce*delta/Ne]);
    
% theta is the fraction of digested resource that is strictly  
% necessary for growth, when everything is used for hydrolases
theta = (Ni + Ct)/(Ni + CC);
  
% optimal density of hydrolases x <= L*tau/(phi*theta), 
% and mass of hydrolases cannot be greater than mass of locally 
% present resource, so only consider relevant range            
x_max = min([L*tau/(phi*theta), (kappa^2)*Ce/CC]);
       
x_vector = linspace(x_max/xres, x_max, xres);

if (x_max <= 0)
    
    mu = 0;
    x = 0;
else
    
    mu_vector = zeros(xres, 1);
    x = x_vector(1);
    
    mu_vector(1) = find_mu_given_x_motile...
        (x, 0, Ct, Ni, Pi, Ce, Ne, Pe, kappa, tau, delta, alpha, sres);
    
    for i = 2:xres
        
        x = x_vector(i);
        mu1 = mu_vector(i-1);
        
        mu_vector(i) = find_mu_given_x_motile(x, mu1, ...
            Ct, Ni, Pi, Ce, Ne, Pe, kappa, tau, delta, alpha, sres);
    end
    
    k = find(mu_vector == max(mu_vector), 1);
    
    if k == 1
        
        x_vector = linspace(x_vector(1)/xres, x_vector(2), xres);
        mu1 = mu_vector(1);
        
    elseif k == xres
        
        x_vector = linspace(x_vector(xres-1), x_vector(xres), xres);
        mu1 = mu_vector(xres-1);
    else
        x_vector = linspace(x_vector(k-1), x_vector(k+1), xres);
        mu1 = mu_vector(k-1);
    end
    
    for i = 1:xres
        
        mu_vector(i) = find_mu_given_x_motile...
            (x_vector(i), mu1, Ct, Ni, Pi, Ce, Ne, Pe, ...
            kappa, tau, delta, alpha, sres);
        
        mu1 = mu_vector(i);
    end
    
    k = find(mu_vector == max(mu_vector), 1);
    
    mu = mu_vector(k);
    x = x_vector(k);
    
end
        
